# Supplementary material for: Activation of ILC2s through constitutive IFNγ signaling reduction leads to spontaneous pulmonary fibrosis
Source: Nat Commun. 2023 Dec 14;14:8120. doi: 10.1038/s41467-023-43336-6 (PMC10721793; doi:10.1038/s41467-023-43336-6)
Supplement: Supplementary file 4 — Supplementary Data 1 [file 41467_2023_43336_MOESM4_ESM.xlsx]

## Sheet: Abs_FACS
Supplementary Table 1: Information on antibodies used in this study
Detection of ILCs
1st Abs
Name	Conjugate	Clone	Company	Catalog No.	μg·mL–1
CD16/CD32	-	2.4G2	Hybridoma	-	2
CD3ε	Biotin	145-2C11	BD	553060	5
CD4	Biotin	GK1.5	BD	553728	0.5
CD8α	Biotin	53-6.7	Hybridoma	-	1.25
CD11c	Biotin	HL3	BD	553800	2.5
FceRIα	Biotin	MAR-1	Thermo Fisher Scientific	13-5898-85	0.625
NK1.1	Biotin	PK136	Hybridoma	-	5
CD19	Biotin	1D3	BD	553784	0.5
TER119	Biotin	TER119	Hybridoma	-	0.625
F4/80	Biotin	BM8	Thermo Fisher Scientific	13-4801-85	0.625
Ly-6G and Ly-6C (Gr-1)	Biotin	RB6-8C5	BD	553125	0.5
2nd Abs
Name	Conjugate	Clone	Company	Catalog No.	μg·mL–1
Streptavidin	APCCy7	-	BD	554063	2
CD45.2	FITC	104	BD	553772	2.5
Thy1.2	V500	53-2.1	BD	561616	0.5
T1/ST2	PE	U29-93	BD	566311	1
KLRG1	PECy7	2F1	Thermo Fisher Scientific	25-5893-82	0.2
Detection of myeloid cells
1st Abs
Name	Conjugate	Clone	Company	Catalog No.	μg·mL–1
CD16/CD32	-	2.4G2	Hybridoma	-	2
Ly-6G and Ly-6C (Gr-1)	Biotin	RB6-8C5	BD	553125	0.5
2nd Abs
Name	Conjugate	Clone	Company	Catalog No.	μg·mL–1
Streptavidin	PerCPCy5.5	-	BD	551419	1
CD11c	BV421	HL3	BD	562782	2
CD45.2	PECy7	104	BD	560696	1
Siglec-F	Alexa 647	E50-2440	BD	562680	0.5
F4/80	APCCy7	BM8	Biolegend	123118	0.25
Sorting of ILC2s and fibroblasts
1st Abs
Name	Conjugate	Clone	Company	Catalog No.	μg·mL–1
CD16/CD32	-	2.4G2	Hybridoma	-	2
CD3ε	Biotin	145-2C11	BD	553060	5
CD4	Biotin	GK1.5	BD	553728	0.5
CD8α	Biotin	53-6.7	Hybridoma	-	1.25
CD11c	Biotin	HL3	BD	553800	2.5
FceRIα	Biotin	MAR-1	Thermo Fisher Scientific	13-5898-85	0.625
NK1.1	Biotin	PK136	Hybridoma	-	5
CD19	Biotin	1D3	BD	553784	0.5
TER119	Biotin	TER119	Hybridoma	-	0.625
F4/80	Biotin	BM8	Thermo Fisher Scientific	13-4801-85	0.625
Ly-6G and Ly-6C (Gr-1)	Biotin	RB6-8C5	BD	553125	0.5
TER119	Biotin	TER119	Hybridoma	-	0.625
CD31	Biotin	390	Biolegend	102404	2.5
CD45	Biotin	30-F11	Biolegend	103104	2.5
2nd Abs
Name	Conjugate	Clone	Company	Catalog No.	μg·mL–1
Streptavidin	APCCy7	-	BD	554063	1
CD140a	BV421	APA5	Biolegend	135923	1
EpCAM	PECy7	G8.8	Biolegend	118216	0.5
Sorting of fibroblasts and epithelial cells
1st Abs
Name	Conjugate	Clone	Company	Catalog No.	μg·mL–1
CD16/CD32	-	2.4G2	Hybridoma	-	2
TER119	Biotin	TER119	Hybridoma	-	0.625
CD31	Biotin	390	Biolegend	102404	2.5
CD45	Biotin	30-F11	Biolegend	103104	2.5
2nd Abs
Name	Conjugate	Clone	Company	Catalog No.	μg·mL–1
Streptavidin	APC	-	BD	554067	0.5
CD140a	PE	APA5	Biolegend	135906	1
EpCAM	PECy7	G8.8	Biolegend	118216	0.5
Sorting of human ILC2s
1st Abs
Name	Conjugate	Clone	Company	Catalog No.	μg·mL–1
CD3	Alexa 700	UCHT1	Biolegend	300424	10
CD4	Alexa 700	RPA-T4	Biolegend	300526	10
CD14	Alexa 700	HCD14	Biolegend	325614	20
CD16	Alexa 700	3G8	Biolegend	302026	20
CD19	Alexa 700	HIB19	Biolegend	302226	10
FceR1a	Alexa 700	AER-37	Biolegend	334630	25
CD45	PerCP/Cy5.5	HI30	Biolegend	304028	5
CD161	BV605	HP-3G10	Biolegend	339916	5
CRTH2	PE/Cy7	BM16	Biolegend	350118	50
CD127	BV711	hIL-7R-M21BD	BD	563165	20

## Sheet: Abs_IF
Supplementary Table 1: Information on antibodies used in this study
1st Abs
Name	Conjugate	Clone	Company	Catalog No.	μg·mL–1
GATA3	Alexa 647	L50-823	BD	560078	1 test
PDGFRa	-	EPR22059-27	abcam	ab203491	1.2
IL-33	-	-	R&D	AF3626	10
EpCAM	Biotin	G8.8	Biolegend	118204	10
2nd Abs
Name	Conjugate	Clone	Company	Catalog No.	μg·mL–1
Goat IgG	Alexa 488	-	Thermo Fisher Scientific	A11055	5
Rabbit IgG	Alexa 546	-	Thermo Fisher Scientific	A11010	5
Streptavidin	Alexa 546	-	Thermo Fisher Scientific	S11225	5
