# Supplementary material for: Activation of ILC2s through constitutive IFNγ signaling reduction leads to spontaneous pulmonary fibrosis
Source: Nat Commun. 2023 Dec 14;14:8120. doi: 10.1038/s41467-023-43336-6 (PMC10721793; doi:10.1038/s41467-023-43336-6)
Supplement: Supplementary file 5 — Supplementary Data 2 [file 41467_2023_43336_MOESM5_ESM.xlsx]

## Sheet: Sheet1
Supplementary Table 2: Population characteristics of 12 healthy volunteers and 20 individuals with IPF
The age, sex, allergic disease status, GAP score, and treatment of individuals recruited into this study.
The table shows the treatment which patients were receiving at the time when the serum sample was collected. M: male, F: female.
Healthy Control
ID	Age	Sex	Allergic disease
1	59	M	No
2	60	F	No
3	54	M	No
4	71	M	No
5	67	F	No
6	71	F	No
7	63	M	No
8	79	M	No
9	63	M	No
10	73	F	No
11	59	F	No
12	52	F	No
IPF
ID	Age	Sex	Allergic disease	GAP score	Treatments
1	65	M	No	5	Nintedanib 300 mg/day
2	70	M	No	3	n/a
3	73	M	No	6	n/a
4	66	M	No	5	PSL 9 mg/day + Nintedanib 300 mg/day
5	61	M	No	4	Nintedanib 200 mg/day
6	75	M	No	4	Nintedanib 300 mg/day
7	81	M	No	3	n/a
8	70	M	No	3	Nintedanib 300 mg/day
9	75	F	No	4	Nintedanib 200 mg/day
10	77	M	No	n/a	Nintedanib 200 mg/day
11	65	M	No	4	PSL 7 mg/day + Nintedanib 300 mg/day
12	59	M	No	3	Nintedanib 300 mg/day
13	77	M	No	3	Nintedanib 200 mg/day
14	69	M	No	3	PSL 7 mg/day + Nintedanib 200 mg/day
15	80	F	No	3	n/a
16	74	M	No	4	n/a
17	72	M	No	3	n/a
18	82	M	No	3	n/a
19	78	F	No	3	n/a
20	64	M	No	2	n/a
					PSL: prednisolone
