# Supplementary material for: Activation of ILC2s through constitutive IFNγ signaling reduction leads to spontaneous pulmonary fibrosis
Source: Nat Commun. 2023 Dec 14;14:8120. doi: 10.1038/s41467-023-43336-6 (PMC10721793; doi:10.1038/s41467-023-43336-6)
Supplement: Supplementary file 7 — Source Data [file 41467_2023_43336_MOESM7_ESM.xlsx]

## Sheet: Figure 1c (left)
Figure 1c (left)
The absolute number of BALF cells
Age (weeks)	~10	10~20	20~
	10627	11800	11753		See Sheet "Figure 1c (right)" for gender information.
	7310	17156	17663
	8609	20700	68184
	8890	15175	478000
	28664	115077	34651
	14200	103000	51503
	10643	366618	50776
	10061	420000	66956
	5501	26756	332556
	16437	20643	31763
	14700	21994	154672
	1570	8934	12100
	4699	9428	49682
	9130	79971	75200
	10991	339292	12434
	12163	239231	111824
	18558	118607	74008
	7210	38053	232878
	15700	23120	61700
	16891	81783	47576
		39200	10500
		137464	66048
		116487	1150000
		101775	23035
		290305	58794
		658000	357830
		385713	203560
		402000	17214
		86424	16792
		193000	85088
		35582	114801
		117171	455000
		23541	709000
		30900	616000
		163170	228834
		17713	22600
		115142	10773
		172383	176000
		10486
		133691
		164643
		159000
		363562
		75468
		13273
		132000
		37496
		13800
		11610
		12113
		19140
		55953
		21912
		14898
		25676
		40500
		51268
		14627
		767000
		165779
		162456

## Sheet: Figure 1c (right)
Figure 1c (right)
The absolute number of BALF cells
Age (weeks)	Female																															Male
~10	10627	7310	8609	8890	28664	14200	10643																									10061	5501	16437	14700	1570	4699	9130	10991	12163	18558	7210	15700	16891
10~20	11800	17156	20700	15175	115077	103000	366618	420000	26756	20643	21994	8934	9428	79971	339292	239231	118607	38053	23120	81783	39200	137464										116487	101775	290305	658000	385713	402000	86424	193000	35582	117171	23541	30900	163170	17713	115142	172383	10486	133691
20~	11753	17663	68184	478000	34651	51503	50776	66956	332556	31763	154672	12100	49682	75200	12434	111824	74008	232878	61700	47576	10500	66048	1150000	23035	58794	357830	203560	17214	16792	85088	114801	455000	709000	616000	228834	22600	10773	176000
[truncated: 21 more columns]

## Sheet: Figure 1d (left)
Figure 1d (left)
Fibrosis scores
Age (weeks)	~10	10~20	20~
	0	0.126452	12.3346		See Sheet "Figure 1d (right)" for gender information.
	0.158137	11.2736	13.0103
	0	0.152824	13.3814
	0	0.599473	16.0894
		0.5366	23.6095
		22.7916	26.4453
		28.2314	25.5091
		15.9879	0.28634
		0	7.75351
		3.52394	14.9861
		12.7191	20.3011
		21.4315	21.3909
		0.307926	9.44525
		1.5373	2.21118
		2.07197	9.58881
		11.232	13.305
		13.826	23.0836
			26.1309
			32.0973
			35.0335
			9.62436
			15.7842
			18.3327
			18.8064
			24.139
			31.7431
			33.1356

## Sheet: Figure 1d (right)
Figure 1d (right)
Fibrosis scores
Age (weeks)	Female																		Male
10~20	0.126452	11.2736	0.152824	0.599473	0.5366	22.7916	28.2314												15.9879	0	3.52394	12.7191	21.4315	0.307926	1.5373	2.07197	11.232	13.826
20~	12.3346	13.0103	13.3814	16.0894	23.6095	26.4453	25.5091	0.28634	7.75351	14.9861	20.3011	21.3909	9.44525	2.21118	9.58881	13.305	23.0836	26.1309	32.0973	35.0335	9.62436	15.7842	18.3327	18.8064	24.139	31.7431	33.1356

## Sheet: Figure 2a
Figure 2a
SP-D levels in the serum
Age (weeks)	12	17	22	30~31
	3354.99	2863.75	40798.4	215954
	4175.8	8730.18	35173.3	64244.2
	4045.78	5689.34	19875.9	444308
	6390.14	6980.11	19846.6	197218
	5900.41	13010.4	14247.5	526026
	felmales
	males

## Sheet: Figure 2b
Figure 2b
SpO2
Age (weeks)	12	17	22	30~31
	94.4	96.5	97.6	87.6
	99.6	99.1	97.5	75.1
	99	96.9	97.7	94.4
	97.2	98.3	98.1	96.5
	98.5	96.7	98.15	67.8
	felmales
	males

## Sheet: Figure 2c
Figure 2c
Cst
Age (weeks)	14	26	33
	0.039675	0.018738	0.025619
	0.036941	0.023581	0.018389
	0.034846	0.030354	0.010578
	0.030512	0.029976
	felmales
	males

## Sheet: Figure 2e
Figure 2e
The absolute number of BALF cells
	w/o DEX			w/ DEX
inflamation	101902	364123	408000	31711	33662	17571
fibrosis	109355	71017	228148	105939	22246	23815
	felmales
	males

## Sheet: Figure 3g
Figure 3g
The absolute number of cells
	Siglecf+CD11c+ macrophages				SiglecflowCD11c+ macrophages
Age (weeks)	6	12	18	20	6	12	18	20
	27212	27265	11201	16808	969	1647	6192	5370
	48691	28483	4741	33500	2152	1599	5037	4072
	59044	38533	6672	30915	2868	2443	4239	6407
	41809	28206	14944	11660	1465	1503	3937	3579
		40181	24109			1466	3531
	felmales
	males

## Sheet: Figure 3h
Figure 3h
The absolute number of cells
Age (weeks)	6	12	18	20
	47520	65780	279738	198594
	90335	60720	254362	91568.8
	77080	116885	493725	87300
	69540	45880	212625	330050
		65675	248000
	felmales
	males

[truncated: 19 more sheets: Figure 3i, Figure 4b, Figure 4d, Figure 4e, Figure 4i, Figure 5f, Figure 5h, Figure 5i, Figure 6b, Figure 6e, Figure 6f, Figure 6h, Figure 6j, Figure 7b, Figure 8d, ExFig 2d, ExFig 3b, ExFig 3d, ExFig 5f]
